# Supplementary material for: Transcriptomic Changes and satP Gene Function Analysis in Pasteurella multocida with Different Levels of Resistance to Enrofloxacin
Source: Vet Sci. 2023 Mar 28;10(4):257. doi: 10.3390/vetsci10040257 (PMC10143902; doi:10.3390/vetsci10040257)
Supplement: Supplementary file 1 [file vetsci-10-00257-s001.zip]

Archive with 2 entries (2 files):
- vetsci-2240257-supplementary/vetsci-2240257 Supplementary Figures.pdf
- vetsci-2240257-supplementary/vetsci-2240257 Supplementary Tables.pdf
